# Supplementary material for: Slow-Wave EEG Activity Correlates with Impaired Inhibitory Control in Internet Addiction Disorder
Source: Int J Environ Res Public Health. 2022 Feb 25;19(5):2686. doi: 10.3390/ijerph19052686 (PMC8910405; doi:10.3390/ijerph19052686)
Supplement: Supplementary file 1 [file ijerph-19-02686-s001.zip]

Archive with 1 entries (1 files):
- ijerph-1584327-supplementary.pdf
